# Supplementary material for: Efficient FPGA Implementation of a Dual-Frequency GNSS Receiver with Robust Inter-Frequency Aiding
Source: Sensors (Basel). 2021 Jul 6;21(14):4634. doi: 10.3390/s21144634 (PMC8309637; doi:10.3390/s21144634)
Supplement: Supplementary file 1 [file sensors-21-04634-s001.zip]

Archive with 60 entries (54 files):
- Find_channel_in_the_first(Master)_bandL1/
- Find_channel_in_the_first(Master)_bandL1/acquisition.m
- Find_channel_in_the_first(Master)_bandL1/dataL1.mat
- Find_channel_in_the_first(Master)_bandL1/geoFunctions/
- Find_channel_in_the_first(Master)_bandL1/geoFunctions/cart2geo.m
- Find_channel_in_the_first(Master)_bandL1/geoFunctions/cart2utm.m
- Find_channel_in_the_first(Master)_bandL1/geoFunctions/check_t.m
- Find_channel_in_the_first(Master)_bandL1/geoFunctions/clksin.m
- Find_channel_in_the_first(Master)_bandL1/geoFunctions/clsin.m
- Find_channel_in_the_first(Master)_bandL1/geoFunctions/deg2dms.m
- Find_channel_in_the_first(Master)_bandL1/geoFunctions/dms2mat.m
- Find_channel_in_the_first(Master)_bandL1/geoFunctions/e_r_corr.m
- Find_channel_in_the_first(Master)_bandL1/geoFunctions/findUtmZone.m
- Find_channel_in_the_first(Master)_bandL1/geoFunctions/geo2cart.m
- Find_channel_in_the_first(Master)_bandL1/geoFunctions/leastSquarePos.m
- Find_channel_in_the_first(Master)_bandL1/geoFunctions/mat2dms.m
- Find_channel_in_the_first(Master)_bandL1/geoFunctions/roundn.m
- Find_channel_in_the_first(Master)_bandL1/geoFunctions/satpos.m
- Find_channel_in_the_first(Master)_bandL1/geoFunctions/togeod.m
- Find_channel_in_the_first(Master)_bandL1/geoFunctions/topocent.m
- Find_channel_in_the_first(Master)_bandL1/geoFunctions/tropo.m
- Find_channel_in_the_first(Master)_bandL1/include/
- Find_channel_in_the_first(Master)_bandL1/include/calcLoopCoef.m
- Find_channel_in_the_first(Master)_bandL1/include/checkPhase.m
- Find_channel_in_the_first(Master)_bandL1/include/ephemeris.m
- Find_channel_in_the_first(Master)_bandL1/include/generateCAcode.m
- Find_channel_in_the_first(Master)_bandL1/include/invert.m
- Find_channel_in_the_first(Master)_bandL1/include/makeCaTable.m
- Find_channel_in_the_first(Master)_bandL1/include/navPartyChk.m
- Find_channel_in_the_first(Master)_bandL1/include/preRun.m
- Find_channel_in_the_first(Master)_bandL1/include/showChannelStatus.m
- Find_channel_in_the_first(Master)_bandL1/include/skyPlot.m
- Find_channel_in_the_first(Master)_bandL1/include/twosComp2dec.m
- Find_channel_in_the_first(Master)_bandL1/initSettings.m
- Find_channel_in_the_first(Master)_bandL1/init_main.m
- Find_channel_in_the_first(Master)_bandL1/plotAcquisition.m
- Find_channel_in_the_first(Master)_bandL1/postProcessing.m
- Find_channel_in_the_first(Master)_bandL1/probeData.m
- Find_channel_in_the_first(Master)_bandL1/raw1.m
- Find_channel_in_the_first(Master)_bandL1/Read_Me.txt
- Find_channel_in_the_first(Master)_bandL1/setSettings.m
- Find_channel_in_the_second(Slave)_bandL2/
- Find_channel_in_the_second(Slave)_bandL2/acquisition_U2.m
- Find_channel_in_the_second(Slave)_bandL2/include/
- Find_channel_in_the_second(Slave)_bandL2/include/generateCAcode.m
- Find_channel_in_the_second(Slave)_bandL2/include/generateL2CMcode.m
- Find_channel_in_the_second(Slave)_bandL2/include/makeCaTable.m
- Find_channel_in_the_second(Slave)_bandL2/include/makeCaTableL2CM.m
- Find_channel_in_the_second(Slave)_bandL2/include/preRun.m
- Find_channel_in_the_second(Slave)_bandL2/include/showChannelStatus.m
- Find_channel_in_the_second(Slave)_bandL2/initSettings.m
- Find_channel_in_the_second(Slave)_bandL2/init_main_slave.m
- Find_channel_in_the_second(Slave)_bandL2/IQ_raw_data_L2_cross.m
- Find_channel_in_the_second(Slave)_bandL2/plotAcquisition.m
- Find_channel_in_the_second(Slave)_bandL2/postProcessing.m
- Find_channel_in_the_second(Slave)_bandL2/Read Me.txt
- Instructions for use(Code_and_ GNSS_raw_data).txt
- MAT_Analysis/
- MAT_Analysis/MAT_Analysis.m
- Video_S1_GNSS_IQ_raw_data_collection_form_FPGA.mp4
