# Supplementary material for: Efficient FPGA Implementation of a Dual-Frequency GNSS Receiver with Robust Inter-Frequency Aiding
Source: Sensors (Basel). 2021 Jul 6;21(14):4634. doi: 10.3390/s21144634 (PMC8309637; doi:10.3390/s21144634)
Supplement: Supplementary file 1 [file sensors-21-04634-s001.zip › Find_channel_in_the_first(Master)_bandL1/geoFunctions/cart2geo.m]

function [phi, lambda, h] = cart2geo(X, Y, Z, i)
%CART2GEO Conversion of Cartesian coordinates (X,Y,Z) to geographical
%coordinates (phi, lambda, h) on a selected reference ellipsoid.
%
%[phi, lambda, h] = cart2geo(X, Y, Z, i);
%
%   Choices i of Reference Ellipsoid for Geographical Coordinates
%          	  1. International Ellipsoid 1924
%	          2. International Ellipsoid 1967
%	          3. World Geodetic System 1972
%	          4. Geodetic Reference System 1980
%	          5. World Geodetic System 1984

%Kai Borre 10-13-98
%Copyright (c) by Kai Borre
%Revision: 1.0   Date: 1998/10/23  
%
% CVS record:
% $Id: cart2geo.m,v 1.1.2.2 2006/08/22 13:45:59 dpl Exp $
%==========================================================================

a = [6378388 6378160 6378135 6378137 6378137];
f = [1/297 1/298.247 1/298.26 1/298.257222101 1/298.257223563];

lambda = atan2(Y,X);
ex2 = (2-f(i))*f(i)/((1-f(i))^2);
c = a(i)*sqrt(1+ex2);
phi = atan(Z/((sqrt(X^2+Y^2)*(1-(2-f(i)))*f(i))));

h = 0.1; oldh = 0;
while abs(h-oldh) > 1.e-12
   oldh = h;
   N = c/sqrt(1+ex2*cos(phi)^2);
   phi = atan(Z/((sqrt(X^2+Y^2)*(1-(2-f(i))*f(i)*N/(N+h)))));
   h = sqrt(X^2+Y^2)/cos(phi)-N;
end

phi = phi*180/pi;
% b = zeros(1,3);
% b(1,1) = fix(phi);
% b(2,1) = fix(rem(phi,b(1,1))*60);
% b(3,1) = (phi-b(1,1)-b(1,2)/60)*3600;

lambda = lambda*180/pi;
% l = zeros(1,3);
% l(1,1) = fix(lambda);
% l(2,1) = fix(rem(lambda,l(1,1))*60);
% l(3,1) = (lambda-l(1,1)-l(1,2)/60)*3600;

%fprintf('\n     phi =%3.0f %3.0f %8.5f',b(1),b(2),b(3))
%fprintf('\n  lambda =%3.0f %3.0f %8.5f',l(1),l(2),l(3))
%fprintf('\n       h =%14.3f\n',h)
%%%%%%%%%%%%%% end cart2geo.m %%%%%%%%%%%%%%%%%%%
