# Supplementary material for: Efficient FPGA Implementation of a Dual-Frequency GNSS Receiver with Robust Inter-Frequency Aiding
Source: Sensors (Basel). 2021 Jul 6;21(14):4634. doi: 10.3390/s21144634 (PMC8309637; doi:10.3390/s21144634)
Supplement: Supplementary file 1 [file sensors-21-04634-s001.zip › Find_channel_in_the_first(Master)_bandL1/geoFunctions/check_t.m]

function corrTime = check_t(time)
%CHECK_T accounting for beginning or end of week crossover.
%
%corrTime = check_t(time);
%
%   Inputs:
%       time        - time in seconds
%
%   Outputs:
%       corrTime    - corrected time (seconds)

%Kai Borre 04-01-96
%Copyright (c) by Kai Borre
%
% CVS record:
% $Id: check_t.m,v 1.1.1.1.2.4 2006/08/22 13:45:59 dpl Exp $
%==========================================================================

half_week = 302400;     % seconds

corrTime = time;

if time > half_week
    corrTime = time - 2*half_week;
elseif time < -half_week
    corrTime = time + 2*half_week;
end
%%%%%%% end check_t.m  %%%%%%%%%%%%%%%%%
