# Supplementary material for: Efficient FPGA Implementation of a Dual-Frequency GNSS Receiver with Robust Inter-Frequency Aiding
Source: Sensors (Basel). 2021 Jul 6;21(14):4634. doi: 10.3390/s21144634 (PMC8309637; doi:10.3390/s21144634)
Supplement: Supplementary file 1 [file sensors-21-04634-s001.zip › Find_channel_in_the_first(Master)_bandL1/geoFunctions/clsin.m]

function  result = clsin(ar, degree, argument)
%Clenshaw summation of sinus of argument.
%
%result = clsin(ar, degree, argument);

% Written by Kai Borre
% December 20, 1995
%
% See also WGS2UTM or CART2UTM
%
% CVS record:
% $Id: clsin.m,v 1.1.1.1.2.4 2006/08/22 13:45:59 dpl Exp $
%==========================================================================

cos_arg = 2 * cos(argument);
hr1     = 0;
hr      = 0;

for t = degree : -1 : 1
   hr2 = hr1;
   hr1 = hr;
   hr  = ar(t) + cos_arg*hr1 - hr2;
end

result = hr * sin(argument);
%%%%%%%%%%%%%%%%%%%%%%% end clsin.m  %%%%%%%%%%%%%%%%%%%%%
