# Supplementary material for: Efficient FPGA Implementation of a Dual-Frequency GNSS Receiver with Robust Inter-Frequency Aiding
Source: Sensors (Basel). 2021 Jul 6;21(14):4634. doi: 10.3390/s21144634 (PMC8309637; doi:10.3390/s21144634)
Supplement: Supplementary file 1 [file sensors-21-04634-s001.zip › Find_channel_in_the_first(Master)_bandL1/geoFunctions/e_r_corr.m]

function X_sat_rot = e_r_corr(traveltime, X_sat)
%E_R_CORR  Returns rotated satellite ECEF coordinates due to Earth
%rotation during signal travel time
%
%X_sat_rot = e_r_corr(traveltime, X_sat);
%
%   Inputs:
%       travelTime  - signal travel time
%       X_sat       - satellite's ECEF coordinates
%
%   Outputs:
%       X_sat_rot   - rotated satellite's coordinates (ECEF)

%Written by Kai Borre
%Copyright (c) by Kai Borre
%
% CVS record:
% $Id: e_r_corr.m,v 1.1.1.1.2.6 2006/08/22 13:45:59 dpl Exp $
%==========================================================================

Omegae_dot = 7.292115147e-5;           %  rad/sec

%--- Find rotation angle --------------------------------------------------
omegatau   = Omegae_dot * traveltime;

%--- Make a rotation matrix -----------------------------------------------
R3 = [ cos(omegatau)    sin(omegatau)   0;
      -sin(omegatau)    cos(omegatau)   0;
       0                0               1];

%--- Do the rotation ------------------------------------------------------
X_sat_rot = R3 * X_sat;

%%%%%%%% end e_r_corr.m %%%%%%%%%%%%%%%%%%%%
