# Supplementary material for: Efficient FPGA Implementation of a Dual-Frequency GNSS Receiver with Robust Inter-Frequency Aiding
Source: Sensors (Basel). 2021 Jul 6;21(14):4634. doi: 10.3390/s21144634 (PMC8309637; doi:10.3390/s21144634)
Supplement: Supplementary file 1 [file sensors-21-04634-s001.zip › Find_channel_in_the_first(Master)_bandL1/initSettings.m]

function settings = initSettings()

%--------------------------------------------------------------------------
%                           L1 Detector
% 
% Copyright (C) Darius Plausinaitis
% Written by Darius Plausinaitis
%--------------------------------------------------------------------------
%This program is free software; you can redistribute it and/or


%  The code is modified for processing our recorded IQ from
%  NCKU's & NSPO FPGA on database 2020.8

% The code shows the channel parameters in L1 that can be used for
% L2(cross-channel) comparison
%--------------------------------------------------------------------------


% Number of channels to be used for signal processing


% 
% 
% settings.fileName           = ...
%     'C:\Users\user\Desktop\up\L1_IQ_raw_data.int8';
%           settings.fileNameRe =settings.fileName ;

settings.numberOfChannels   = 12;
settings.skipNumberOfBytes     = 0;

% Data type used to store one sample
settings.dataType           = 'int8';

% File Types
%1 - 8 bit real samples S0,S1,S2,...
%2 - 8 bit I/Q samples I0,Q0,I1,Q1,I2,Q2,...                      
settings.fileType           = 2;


settings.codeFreqBasis      = 1.023e6;      %[Hz]


% for sigev1 -------------------------------------------
% settings.IF                 = 4.188e6;      %[Hz]
settings.IF                 = 4.092e6;      %[Hz]
settings.samplingFreq       = 16.368e6;     %[Hz]
%-------------------------------------------------------


% Define number of chips in a code period
settings.codeLength         = 1023;

%% Acquisition settings ===================================================
% Skips acquisition in the script postProcessing.m if set to 1
settings.skipAcquisition    = 0;
% List of satellites to look for. Some satellites can be excluded to speed
% up acquisition
settings.acqSatelliteList   = 1:32;         %[PRN numbers]
% Band around IF to search for satellite signal. Depends on max Doppler
settings.acqSearchBand      = 20;           %[kHz]
% Threshold for the signal presence decision rule
settings.acqThreshold       = 2.5;
settings.acqNonPeriods = 200;


settings.rhcp_codephase = 0;
settings.lhcp_codephase = 0;
