# Supplementary material for: Efficient FPGA Implementation of a Dual-Frequency GNSS Receiver with Robust Inter-Frequency Aiding
Source: Sensors (Basel). 2021 Jul 6;21(14):4634. doi: 10.3390/s21144634 (PMC8309637; doi:10.3390/s21144634)
Supplement: Supplementary file 1 [file sensors-21-04634-s001.zip › Find_channel_in_the_first(Master)_bandL1/init_main.m]

%--------------------------------------------------------------------------           
%                        L1 detector


% Copyright NCKU , Dennis M. Akos  


% It's free code 

%  The code is modified for processing our recorded IQ from
%  NCKU's & NSPO FPGA on database 2020.8

% The code shows the channel parameters in L1 that can be used for
% L2(cross-channel) comparison
%--------------------------------------------------------------------------

clear all; close all; clc;
format ('compact');
format ('long', 'g');

%--- Include folders with functions ---------------------------------------
addpath include             % The software receiver functions
addpath geoFunctions        % Position calculation related functions

settings = initSettings();

%% Generate plot of raw data and ask if ready to start processing =========
try
%     fprintf('Probing data (%s)...\n', settings.fileName)
%     probeData(settings);
catch
    % There was an error, print it and exit
    errStruct = lasterror;
    disp(errStruct.message);
    disp('  (run setSettings or change settings in "initSettings.m" to reconfigure)')    
    return;
end
    
% disp('  Raw IF data plotted ')
disp('  (run setSettings or change settings in "initSettings.m" to reconfigure)')
disp(' ');

    disp(' ');
    %start things rolling...
    postProcessing
%end
