# Supplementary material for: Efficient FPGA Implementation of a Dual-Frequency GNSS Receiver with Robust Inter-Frequency Aiding
Source: Sensors (Basel). 2021 Jul 6;21(14):4634. doi: 10.3390/s21144634 (PMC8309637; doi:10.3390/s21144634)
Supplement: Supplementary file 1 [file sensors-21-04634-s001.zip › Find_channel_in_the_first(Master)_bandL1/plotAcquisition.m]

function plotAcquisition(acqResults)


%% Plot all results =======================================================
figure(101);

hAxes = newplot();

bar(hAxes, acqResults.peakMetric);

title (hAxes, 'Acquisition results');
xlabel(hAxes, 'PRN number (no bar - SV is not in the acquisition list)');
ylabel(hAxes, 'Acquisition Metric');

oldAxis = axis(hAxes);
axis  (hAxes, [0, 33, 0, oldAxis(4)]);
set   (hAxes, 'XMinorTick', 'on');
set   (hAxes, 'YGrid', 'on');

%% Mark acquired signals ==================================================

acquiredSignals = acqResults.peakMetric .* (acqResults.carrFreq ~= 0);

hold(hAxes, 'on');
bar (hAxes, acquiredSignals, 'FaceColor', [0 0.8 0]);
hold(hAxes, 'off');

legend(hAxes, 'Not acquired signals', 'Acquired signals');
