# Supplementary material for: Efficient FPGA Implementation of a Dual-Frequency GNSS Receiver with Robust Inter-Frequency Aiding
Source: Sensors (Basel). 2021 Jul 6;21(14):4634. doi: 10.3390/s21144634 (PMC8309637; doi:10.3390/s21144634)
Supplement: Supplementary file 1 [file sensors-21-04634-s001.zip › Find_channel_in_the_first(Master)_bandL1/postProcessing.m]

%% Initialization =========================================================
disp ('Starting processing...');

% [fid, message] = fopen(settings.fileName, 'rb');
% [fidRe, messageRe] = fopen(settings.fileNameRe, 'rb');

%Initialize the multiplier to adjust for the data type
if (settings.fileType==1) 
    dataAdaptCoeff=1;
else
    dataAdaptCoeff=2;
end
% if (fid > 0)
    
    % Move the starting point of processing. Can be used to start the
    % signal processing at any point in the data record (e.g. good for long
    % records or for signal processing in blocks).
%     fseek(fid, dataAdaptCoeff*settings.skipNumberOfBytes, 'bof'); 
%     fseek(fidRe, dataAdaptCoeff*settings.skipNumberOfBytes, 'bof'); 

%% Acquisition ============================================================

    % Do acquisition if it is not disabled in settings or if the variable
    % acqResults does not exist.
    if ((settings.skipAcquisition == 0) || ~exist('acqResults', 'var'))
        
        % Find number of samples per spreading code
        samplesPerCode = round(settings.samplingFreq / ...
                           (settings.codeFreqBasis / settings.codeLength));
        
        % Read data for acquisition. 11ms of signal are needed for the fine
%   
%         longSignal = fread(fid, dataAdaptCoeff*11*samplesPerCode, settings.dataType)';
%   %      longSignalRe = fread(fidRe, dataAdaptCoeff*11*samplesPerCode, settings.dataType)';
        
  load('dataL1')
  
        data = longSignal(1,1:11*dataAdaptCoeff*samplesPerCode);    
    
        
        
        if (dataAdaptCoeff==2)    
            data1=data(1:2:end);    
            data2=data(2:2:end);    
            data=data1 + i .* data2;    
        end

        %--- Do the acquisition -------------------------------------------
        disp ('   Acquiring satellites...');
        acqResults = acquisition(data, settings);

%         plotAcquisition(acqResults);
    end

%% Initialize channels and prepare for the run ============================

 
    if (any(acqResults.carrFreq))
        settings.numberOfChannels = acqResults.numberOfChannels;
        channel = preRun(acqResults, settings);
        showChannelStatus(channel, settings);
    else        
        disp('No GNSS signals detected, signal processing finished.');
               return;
    end
% else
%  
%     error('Unable to read file %s: %s.', settings.fileName, message);
% end 
