# Supplementary material for: Efficient FPGA Implementation of a Dual-Frequency GNSS Receiver with Robust Inter-Frequency Aiding
Source: Sensors (Basel). 2021 Jul 6;21(14):4634. doi: 10.3390/s21144634 (PMC8309637; doi:10.3390/s21144634)
Supplement: Supplementary file 1 [file sensors-21-04634-s001.zip › Find_channel_in_the_second(Slave)_bandL2/include/generateL2CMcode.m]

function cmcode = generateL2CMcode(PRN)

reg = [ ...
       742417664 ; 756014035 ; 002747144 ; 066265724 ; 601403471 ; %   1-  5 */
       703232733 ; 124510070 ; 617316361 ; 047541621 ; 733031046 ; %   6- 10 */
       713512145 ; 024437606 ; 021264003 ; 230655351 ; 001314400 ; %  11- 15 */
       222021506 ; 540264026 ; 205521705 ; 064022144 ; 120161274 ; %  16- 20 */
       044023533 ; 724744327 ; 045743577 ; 741201660 ; 700274134 ; %  21- 25 */
       010247261 ; 713433445 ; 737324162 ; 311627434 ; 710452007 ; %  26- 30 */
       722462133 ; 050172213 ; 500653703 ; 755077436 ; 136717361 ; %  31- 35 */
       756675453 ; 435506112 ; 771353753 ; 226107701 ; 022025110 ; %  36- 40 */
       402466344 ; 752566114 ; 702011164 ; 041216771 ; 047457275 ; %  41- 45 */
       266333164 ; 713167356 ; 060546335 ; 355173035 ; 617201036 ; %  46- 50 */
       157465571 ; 767360553 ; 023127030 ; 431343777 ; 747317317 ; %  51- 55 */
       045706125 ; 002744276 ; 060036467 ; 217744147 ; 603340174 ; %  56- 60 */
       326616775 ; 063240065 ; 111460621 ; 000000000 ; 000000000 ; %  61- 65 */
       000000000 ; 000000000 ; 000000000 ; 000000000 ; 000000000 ; %  66- 70 */
       000000000 ; 000000000 ; 000000000 ; 000000000 ; 000000000 ; %  71- 75 */
       000000000 ; 000000000 ; 000000000 ; 000000000 ; 000000000 ; %  76- 80 */
       000000000 ; 000000000 ; 000000000 ; 000000000 ; 000000000 ; %  81- 85 */
       000000000 ; 000000000 ; 000000000 ; 000000000 ; 000000000 ; %  86- 90 */
       000000000 ; 000000000 ; 000000000 ; 000000000 ; 000000000 ; %  91- 95 */
       000000000 ; 000000000 ; 000000000 ; 000000000 ; 000000000 ; %  96-100 */
       000000000 ; 000000000 ; 000000000 ; 000000000 ; 000000000 ; % 101-105 */
       000000000 ; 000000000 ; 000000000 ; 000000000 ; 000000000 ; % 106-110 */
       000000000 ; 000000000 ; 000000000 ; 000000000 ; 000000000 ; % 111-115 */
       000000000 ; 000000000 ; 000000000 ; 000000000 ; 000000000 ; % 116-120 */
       000000000 ; 000000000 ; 000000000 ; 000000000 ; 000000000 ; % 121-125 */
       000000000 ; 000000000 ; 000000000 ; 000000000 ; 000000000 ; % 126-130 */
       000000000 ; 000000000 ; 000000000 ; 000000000 ; 000000000 ; % 131-135 */
       000000000 ; 000000000 ; 000000000 ; 000000000 ; 000000000 ; % 136-140 */
       000000000 ; 000000000 ; 000000000 ; 000000000 ; 000000000 ; % 141-145 */
       000000000 ; 000000000 ; 000000000 ; 000000000 ; 000000000 ; % 146-150 */
       000000000 ; 000000000 ; 000000000 ; 000000000 ; 000000000 ; % 151-155 */
       000000000 ; 000000000 ; 000000000 ; 604055104 ; 157065232 ; % 156-160 */
       013305707 ; 603552017 ; 230461355 ; 603653437 ; 652346475 ; % 161-165 */
       743107103 ; 401521277 ; 167335110 ; 014013575 ; 362051132 ; % 166-170 */
       617753265 ; 216363634 ; 755561123 ; 365304033 ; 625025543 ; % 171-175 */
       054420334 ; 415473671 ; 662364360 ; 373446602 ; 417564100 ; % 176-180 */
       000526452 ; 226631300 ; 113752074 ; 706134401 ; 041352546 ; % 181-185 */
       664630154 ; 276524255 ; 714720530 ; 714051771 ; 044526647 ; % 186-190 */
       207164322 ; 262120161 ; 204244652 ; 202133131 ; 714351204 ; % 191-195 */
       657127260 ; 130567507 ; 670517677 ; 607275514 ; 045413633 ; % 196-200 */
       212645405 ; 613700455 ; 706202440 ; 705056276 ; 020373522 ; % 201-205 */
       746013617 ; 132720621 ; 434015513 ; 566721727 ; 140633660   % 206-210 */
];

LEN_L2CM    = 10230;
cmcode       = zeros(LEN_L2CM,1);

R           = dec2base(oct2dec(reg(PRN,:)),2,27);
% T           = '001001010010010101001111000';
T           = dec2base(oct2dec(112225171),2,27);
%dec2bin(oct2dec(112225171));

temp        = zeros(1,27);
for k = 1:27
    temp(1,k) = str2double(R(1,k))*-2  + 1;
end
R           = temp;

temp        = zeros(1,27);
for k = 1:27
    temp(1,k) = str2double(T(1,k))*-2  + 1;
end
T           = temp;


for i=1:LEN_L2CM
    
    C           = R(27);
    cmcode(i,1) = C;
    
    for j = 1:27
        if (T(1,j)==-1)
            R(1,j) = R(1,j)*C;
        end
    end
    
    for j = 27:-1:2
        R(1,j) = R(j-1);
    end
    
    R(1,1)      = C;
    
end
