# Supplementary material for: Efficient FPGA Implementation of a Dual-Frequency GNSS Receiver with Robust Inter-Frequency Aiding
Source: Sensors (Basel). 2021 Jul 6;21(14):4634. doi: 10.3390/s21144634 (PMC8309637; doi:10.3390/s21144634)
Supplement: Supplementary file 1 [file sensors-21-04634-s001.zip › Find_channel_in_the_second(Slave)_bandL2/include/makeCaTableL2CM.m]

function caCodesTable = makeCaTableL2CM(settings)
%Function generates CA codes for all 32 satellites based on the settings
%provided in the structure "settings". The codes are digitized at the
%sampling frequency specified in the settings structure.
%One row in the "caCodesTable" is one C/A code. The row number is the PRN
%number of the C/A code.
%
%caCodesTable = makeCaTable(settings)
%
%   Inputs:
%       settings        - receiver settings
%   Outputs:
%       caCodesTable    - an array of arrays (matrix) containing C/A codes
%                       for all satellite PRN-s

%--------------------------------------------------------------------------
%                           SoftGNSS v3.0
% 
% Copyright (C) Darius Plausinaitis
% Written by Darius Plausinaitis
% Based on Peter Rinder and Nicolaj Bertelsen
%--------------------------------------------------------------------------
%This program is free software; you can redistribute it and/or
%modify it under the terms of the GNU General Public License
%as published by the Free Software Foundation; either version 2
%of the License, or (at your option) any later version.
%
%This program is distributed in the hope that it will be useful,
%but WITHOUT ANY WARRANTY; without even the implied warranty of
%MERCHANTABILITY or FITNESS FOR A PARTICULAR PURPOSE.  See the
%GNU General Public License for more details.
%
%You should have received a copy of the GNU General Public License
%along with this program; if not, write to the Free Software
%Foundation, Inc., 51 Franklin Street, Fifth Floor, Boston, MA  02110-1301,
%USA.
%--------------------------------------------------------------------------

%CVS record:
%$Id: makeCaTable.m,v 1.1.2.6 2006/08/14 11:38:22 dpl Exp $

%--- Find number of samples per spreading code ----------------------------
samplesPerCode = round(settings.samplingFreq / ...
                           (settings.CRate_L2CM / settings.codeLength_L2));

%--- Prepare the output matrix to speed up function -----------------------
caCodesTable = zeros(32, samplesPerCode);
 
%--- Find time constants --------------------------------------------------
ts = 1/settings.samplingFreq;   % Sampling period in sec
tc = 1/settings.CRate_L2CM;     % L2CM chip period in sec
 
%=== For all satellite PRN-s ...
for PRN = 1:32
    %--- Generate L2CM code for given PRN -----------------------------------
    caL2CMCode  = generateL2CMcode(PRN);
    
    L2CM_RZ     = kron(caL2CMCode,[1 ; 0]);
%     L2CM_RZ(L2CM_RZ==0) = 1;
%     caCode = generateCAcode(PRN);
 
    %=== Digitizing =======================================================
    
    %--- Make index array to read C/A code values -------------------------
    % The length of the index array depends on the sampling frequency -
    % number of samples per millisecond (because one C/A code period is one
    % millisecond).
    codeValueIndex = ceil((ts * (1:samplesPerCode)) / tc);
    
    %--- Correct the last index (due to number rounding issues) -----------
    codeValueIndex(end) = settings.codeLength_L2;
    
    %--- Make the digitized version of the C/A code -----------------------
    % The "upsampled" code is made by selecting values form the CA code
    % chip array (caCode) for the time instances of each sample.
    caCodesTable(PRN, :) = L2CM_RZ(codeValueIndex);
    
end % for PRN = 1:32
