# Supplementary material for: Efficient FPGA Implementation of a Dual-Frequency GNSS Receiver with Robust Inter-Frequency Aiding
Source: Sensors (Basel). 2021 Jul 6;21(14):4634. doi: 10.3390/s21144634 (PMC8309637; doi:10.3390/s21144634)
Supplement: Supplementary file 1 [file sensors-21-04634-s001.zip › Find_channel_in_the_second(Slave)_bandL2/initSettings.m]

%--------------------------------------------------------------------------
%                           GNSS L2 detection 
% 
% Written by  Dennis M. Akos , NCKU
%--------------------------------------------------------------------------
%This program is free software; 

% the collected IQ data is from NCKU NSPO FPGA

%you can redistribute it and/or modify


function settings = initSettings()


%   % FPGA signal file  (Please use the path in your computer)
% settings.fileName           = ...
%     'C:\Users\user\Desktop\up\L2_IQ_raw_data.int8';


% Number of channels to be used for signal processing
settings.numberOfChannels   = 5;    


%% Raw signal file name and other parameter ===============================
% This is a "default" name of the data file (signal record) to be used in
% the post-processing mode    
% Data type used to store one sample
settings.dataType           = 'int8';


settings.acqSatelliteList =[3 4  16 26 14 34 27 32 ];


% File Types
%1 - 8 bit real samples S0,S1,S2,...
%2 - 8 bit I/Q samples I0,Q0,I1,Q1,I2,Q2,...
settings.fileType           = 2;

% Intermediate, sampling and code frequencies
settings.samplingFreq       = 16.368e6;         %[Hz]
settings.IF_L2CM            = 0;
% settings.samplingFreq       = 10e6;         %[Hz]
% settings.IF_L2CM            = 0.6e6;

% Define number of chips in a code period
settings.codeLength         = 1023;
settings.codeLength_L2      = 20460;        %(CM+CL)

% Code rate for L1 and L2 signal
settings.codeFreqBasis      = 1.023e6;      %[Hz]
settings.CRate_L2CM         = 1.023e6;      %[Hz]

%% Acquisition settings ===================================================
% Skips acquisition in the script postProcessing.m if set to 1
settings.skipAcquisition    = 0;
                                
% Band around IF to search for satellite signal. Depends on max Doppler
settings.acqSearchBand      = 14;           %[kHz]
% Threshold for the signal presence decision rule
settings.acqThreshold       = 2.5;
