# Supplementary material for: Efficient FPGA Implementation of a Dual-Frequency GNSS Receiver with Robust Inter-Frequency Aiding
Source: Sensors (Basel). 2021 Jul 6;21(14):4634. doi: 10.3390/s21144634 (PMC8309637; doi:10.3390/s21144634)
Supplement: Supplementary file 1 [file sensors-21-04634-s001.zip › Find_channel_in_the_second(Slave)_bandL2/init_main_slave.m]

%--------------------------------------------------------------------------
%                           GNSS L2 detection 
% 
% Written by  NCKU , Dennis M. Akos , 
%--------------------------------------------------------------------------
%This program is free software; 

% the collected IQ data is from NCKU NSPO FPGA

%you can redistribute it and/or modify


fclose all;
clear; close all; clc;

format ('compact');
format ('long', 'g');

%--- Include folders with functions ---------------------------------------
addpath include             % The software receiver functions

%% Initialize constants, settings =========================================
settings = initSettings();

%% Generate plot of raw data and ask if ready to start processing =========
    
% disp('  Raw IF data plotted ')
% disp('  (run setSettings or change settings in "initSettings.m" to reconfigure)')
% disp(' ');
gnssStart = 1;

if (gnssStart == 1)
    disp(' ');
    %start things rolling...
    postProcessing
end
