# Supplementary material for: Efficient FPGA Implementation of a Dual-Frequency GNSS Receiver with Robust Inter-Frequency Aiding
Source: Sensors (Basel). 2021 Jul 6;21(14):4634. doi: 10.3390/s21144634 (PMC8309637; doi:10.3390/s21144634)
Supplement: Supplementary file 1 [file sensors-21-04634-s001.zip › Find_channel_in_the_second(Slave)_bandL2/IQ_raw_data_L2_cross.m]

% -------------------------------------------------------------------
%  Generated by MATLAB on 20-Oct-2020 18:54:26
%  MATLAB version: 9.8.0.1396136 (R2020a) Update 3
% -------------------------------------------------------------------
saveVarsMat = load('IQ_raw_data_L2_cross.mat');

data = saveVarsMat.data; % <1x7201920 double> too many elements

clear saveVarsMat;
