# Supplementary material for: Efficient FPGA Implementation of a Dual-Frequency GNSS Receiver with Robust Inter-Frequency Aiding
Source: Sensors (Basel). 2021 Jul 6;21(14):4634. doi: 10.3390/s21144634 (PMC8309637; doi:10.3390/s21144634)
Supplement: Supplementary file 1 [file sensors-21-04634-s001.zip › Find_channel_in_the_second(Slave)_bandL2/postProcessing.m]

disp ('Starting processing...');

%% Acquisition ============================================================

% Do acquisition if it is not disabled in settings or if the variable
% acqResults does not exist.
if ((settings.skipAcquisition == 0) || ~exist('acqResults', 'var'))

    samplesPerCode = round(settings.samplingFreq / ...
            (settings.codeFreqBasis / settings.codeLength));
    
    % Find number of samples per spreading code        
    samplesPerCodeL2CM = round(settings.samplingFreq / ...
        (settings.CRate_L2CM / settings.codeLength_L2));

   fileChoose=1;
    
    
    %--- Do the acquisition -------------------------------------------
    disp ('   Acquiring satellites...');

    %% Read L2 Raw Data from NCKU ******************************************
    if (fileChoose==1 || fileChoose==3)
    
%         fid = fopen(settings.fileName,'rb');   

        %Initialize the multiplier to adjust for the data type
        if (settings.fileType==1)
            dataAdaptCoeff=1;
        else
            dataAdaptCoeff=2;
        end

%         data = fread(fid,dataAdaptCoeff*samplesPerCodeL2CM*11, ...
%                 settings.dataType)';

            load('dataL2');
            
        if (dataAdaptCoeff==2)
            data1=data(1:2:end);
            data2=data(2:2:end);
            data=data1 + 1i .* data2;
        end

        acqResults = acquisition_U2(data, settings);     
    end

   
    % Plot the acquisition results
%     plotAcquisition(acqResults);
    
    format short
    disp('Peak Magnitude')
    peakMagnitude = acqResults.peakMagnitude(acqResults.peakMagnitude~=0)
    disp('Noise Floor')
    noiseFloor = acqResults.noiseFloor(acqResults.noiseFloor~=0)
    disp('Peak/Noise Floor  ratio')
    ratio = acqResults.ratio(acqResults.ratio~=0)

elseif(settings.skipAcquisition == 1)
        disp('skipAcquistion==1');
        load acqresults
        plotAcquisition(acqResults);
end

%% Initialize channels and prepare for the run ============================

% Start further processing only if a GNSS signal was acquired (the
% field FREQUENCY will be set to 0 for all not acquired signals)
if (any(acqResults.peakMetric>settings.acqThreshold))
    channel = preRun(acqResults, settings);
    showChannelStatus(channel, settings);
else
    % No satellites to track, exit
    disp('No GNSS signals detected, signal processing finished.');
    return;
end

fclose all;
