# Supplementary material for: Efficient FPGA Implementation of a Dual-Frequency GNSS Receiver with Robust Inter-Frequency Aiding
Source: Sensors (Basel). 2021 Jul 6;21(14):4634. doi: 10.3390/s21144634 (PMC8309637; doi:10.3390/s21144634)
Supplement: Supplementary file 1 [file sensors-21-04634-s001.zip › Instructions for use(Code_and_ GNSS_raw_data).txt]

Note:Run "init_main",the post processed results will be shown.


MATLAB ANALYSIS for the collected Raw data from FPGA
-----------------------------
MAT analysis shows the results in Table 1


------------------------------------------
How to use matlab : L1_Acquisition  
1. run init_main.m, Then all Results are shown.

------------------------------------------
How to use matlab : second-band_Acquisition  
1. open init_main_cross.m ,Then all Results are shown.

------------------------------------------

With two results,the real phenomenon of some parameters uncertainty in cross-band can support Figure 1 in paper.

-----------------Content-------------------------
 
" dataL1 " and " dataL2 " are raw data collected from FPGA.
 "L1_Acquisition  " and " L2_Acquisition " are Acquisition (Matlab code).
