# Supplementary material for: Efficient FPGA Implementation of a Dual-Frequency GNSS Receiver with Robust Inter-Frequency Aiding
Source: Sensors (Basel). 2021 Jul 6;21(14):4634. doi: 10.3390/s21144634 (PMC8309637; doi:10.3390/s21144634)
Supplement: Supplementary file 1 [file sensors-21-04634-s001.zip › MAT_Analysis/MAT_Analysis.m]

CNo_35=((2-0.995)/0.995)*(30-1)*3.6*1+0.0875+(3.6/0.995)


CNo_30=((2-0.801)/0.801)*(30-1)*3.6*1+0.173+(3.6/0.801)

CNo_28=((2-0.62)/0.62)*(30-1)*3.6*1+0.34+(3.6/0.62)
